# Supplementary material for: Outcome Patterns of SPT-SAFE and DBT-BI in Adolescents with Suicidal Ideation and Non-Suicidal Self-Injury: A Retrospective School-Based Study
Source: Behav Sci (Basel). 2026 Jun 3;16(6):916. doi: 10.3390/bs16060916 (PMC13295367; doi:10.3390/bs16060916)
Supplement: Supplementary file 1 [file behavsci-16-00916-s001.zip]

Archive with 1 entries (1 files):
- behavsci-4312350-supplementary.pdf
